# Supplementary material for: Plastic Fly: What Drosophila melanogaster Can Tell Us about the Biological Effects and the Carcinogenic Potential of Nanopolystyrene
Source: Int J Mol Sci. 2024 Jul 21;25(14):7965. doi: 10.3390/ijms25147965 (PMC11277132; doi:10.3390/ijms25147965)
Supplement: Supplementary file 1 [file ijms-25-07965-s001.zip]

Archive with 1 entries (1 files):
- ijms-3097985-supplementary.pdf
